# Supplementary material for: Containing the Transmission of COVID-19: A Modeling Study in 160 Countries
Source: Front Med (Lausanne). 2021 Aug 18;8:701836. doi: 10.3389/fmed.2021.701836 (PMC8416347; doi:10.3389/fmed.2021.701836)
Supplement: Supplementary file 1 [file Data_Sheet_1.ZIP]

Archive with 16 entries (13 files):
- .gitmodules
- convert_csv.py
- convert_csv_deaths.py
- COVID_19/
- COVID_19/.git
- COVID_19/.gitignore
- COVID_19/csse_covid_19_data/
- COVID_19/csse_covid_19_data/csse_covid_19_time_series/
- COVID_19/csse_covid_19_data/csse_covid_19_time_series/.gitignore
- COVID_19/csse_covid_19_data/csse_covid_19_time_series/README.md
- COVID_19/csse_covid_19_data/csse_covid_19_time_series/time_series_covid19_confirmed_global.csv
- COVID_19/csse_covid_19_data/csse_covid_19_time_series/time_series_covid19_deaths_global.csv
- COVID_19/csse_covid_19_data/csse_covid_19_time_series/time_series_covid19_recovered_global.csv
- COVID_19/csse_covid_19_data/README.md
- COVID_19/README.md
- README.md
