# Supplementary material for: Containing the Transmission of COVID-19: A Modeling Study in 160 Countries
Source: Front Med (Lausanne). 2021 Aug 18;8:701836. doi: 10.3389/fmed.2021.701836 (PMC8416347; doi:10.3389/fmed.2021.701836)
Supplement: Supplementary file 1 [file Data_Sheet_1.ZIP › COVID_19/README.md]

# COVID-19 Data Repository by the Center for Systems Science and Engineering (CSSE) at Johns Hopkins University


This is the data repository for the 2019 Novel Coronavirus Visual Dashboard operated by the Johns Hopkins University Center for Systems Science and Engineering (JHU CSSE). Also, Supported by ESRI Living Atlas Team and the Johns Hopkins University Applied Physics Lab (JHU APL).


<b>Visual Dashboard (desktop):</b>
https://www.arcgis.com/apps/opsdashboard/index.html#/bda7594740fd40299423467b48e9ecf6

<b>Visual Dashboard (mobile):</b>
http://www.arcgis.com/apps/opsdashboard/index.html#/85320e2ea5424dfaaa75ae62e5c06e61

<b>Please cite our Lancet Article for any use of this data in a publication:</b>
[An interactive web-based dashboard to track COVID-19 in real time](https://doi.org/10.1016/S1473-3099(20)30120-1)

<b>Provided by Johns Hopkins University Center for Systems Science and Engineering (JHU CSSE):</b>
https://systems.jhu.edu/

<b>DONATE to the CSSE dashboard team:</b> https://engineering.jhu.edu/covid-19/support-the-csse-covid-19-dashboard-team/


<b>DATA SOURCES:</b>
This list includes a complete list of all sources ever used in the data set, since January 21, 2010. Some sources listed here (e.g. ECDC, US CDC, BNO News) are not currently relied upon as a source of data.

- Aggregated data sources:
  - World Health Organization (WHO): https://www.who.int/
  - European Centre for Disease Prevention and Control (ECDC): https://www.ecdc.europa.eu/en/geographical-distribution-2019-ncov-cases 
  - DXY.cn. Pneumonia. 2020. http://3g.dxy.cn/newh5/view/pneumonia
  - US CDC: https://www.cdc.gov/coronavirus/2019-ncov/index.html
  - BNO News: https://bnonews.com/index.php/2020/02/the-latest-coronavirus-cases/
  - WorldoMeters: https://www.worldometers.info/coronavirus/  
  - 1Point3Arces: https://coronavirus.1point3acres.com/en  
  - COVID Tracking Project: https://covidtracking.com/data. (US Testing and Hospitalization Data. We use the maximum reported value from "Currently" and "Cumulative" Hospitalized for our hospitalization number reported for each state.)
  - Los Angeles Times: https://www.latimes.com/projects/california-coronavirus-cases-tracking-outbreak/
  - The Mercury News: https://www.mercurynews.com/tag/coronavirus/

- US data sources at the state (Admin1) or county/city (Admin2) level:  
  - Alaska Department of Health and Social Services: https://alaska-coronavirus-vaccine-outreach-alaska-dhss.hub.arcgis.com/
  - Washington State Department of Health: https://www.doh.wa.gov/emergencies/coronavirus
  - Maryland Department of Health: https://coronavirus.maryland.gov/
  - New York State Department of Health: https://health.data.ny.gov/Health/New-York-State-Statewide-COVID-19-Testing/xdss-u53e/data
  - New York City Health Department: https://www1.nyc.gov/site/doh/covid/covid-19-data.page
  - NYC Department of Health and Mental Hygiene: https://www1.nyc.gov/site/doh/covid/covid-19-data.page and https://github.com/nychealth/coronavirus-data
  - Florida Department of Health Dashboard: https://services1.arcgis.com/CY1LXxl9zlJeBuRZ/arcgis/rest/services/Florida_COVID19_Cases/FeatureServer/0
    and https://fdoh.maps.arcgis.com/apps/opsdashboard/index.html#/8d0de33f260d444c852a615dc7837c86
  - Colorado: https://covid19.colorado.gov/covid-19-data
  - Virginia: https://www.vdh.virginia.gov/coronavirus/
  - Northern Mariana Islands CNMI Department of Public Health: https://cnmichcc.maps.arcgis.com/apps/opsdashboard/index.html#/4061b674fc964efe84f7774b7979d2b5
  - Missouri Department of Health: https://www.arcgis.com/apps/MapSeries/index.html?appid=8e01a5d8d8bd4b4f85add006f9e14a9d
  - Missouri: Nodaway County: https://www.nodawaypublichealth.org/
  - Missouri: St. Louis City Department of Health: https://www.stlouis-mo.gov/covid-19/data/#totalsByDate
  - Missouri: St. Louis County: https://stlcorona.com/resources/covid-19-statistics1/
  - Massachusetts: https://www.mass.gov/info-details/covid-19-response-reporting
  - Michigan: https://www.michigan.gov/coronavirus/0,9753,7-406-98163_98173---,00.html 
  - Illinois Department of Public Health: https://dph.illinois.gov/covid19
  - Indiana State Department of Health: https://hub.mph.in.gov/dataset?q=COVID
  - Connecticut Department of Public Health: https://data.ct.gov/stories/s/COVID-19-data/wa3g-tfvc/
  - Ohio Department of Health: https://coronavirus.ohio.gov/wps/portal/gov/covid-19/home
  - Oregon Health Authority: https://govstatus.egov.com/OR-OHA-COVID-19
  - Oregon Health Authority (Weekends): https://www.oregon.gov/oha/erd/pages/covid-19-news.aspx
  - Tennessee Department of Health: https://www.tn.gov/health/cedep/ncov.html
  - Rhode Island Department of Health: https://ri-department-of-health-covid-19-data-rihealth.hub.arcgis.com/
  - Wisconsin Department of Health Services: https://www.dhs.wisconsin.gov/covid-19/data.htm
  - North Carolina City of Greenville GIS: https://www.arcgis.com/apps/opsdashboard/index.html#/7aeac695cafa4065ba1505b1cfa72747
  - Iowa State Government: https://coronavirus.iowa.gov/
  - Minnesota Department of Health: https://www.health.state.mn.us/diseases/coronavirus/situation.html
  - Alabama Public Health: https://www.alabamapublichealth.gov/covid19/
  - Mississippi State Department of Health: https://msdh.ms.gov/msdhsite/_static/14,0,420.html
  - Nebraska Department of Health and Human Services: https://experience.arcgis.com/experience/ece0db09da4d4ca68252c3967aa1e9dd
  - South Carolina Department of Health and Environmental Control: https://scdhec.gov/infectious-diseases/viruses/coronavirus-disease-2019-covid-19/sc-testing-data-projections-covid-19
  - Nevada Department of Health and Human Services: https://nvhealthresponse.nv.gov/
  - New Jersey Department of Health: https://covid19.nj.gov/
  - Delaware Emergency Management Agency: https://coronavirus.delaware.gov/
  - Utah Department of Health: https://coronavirus-dashboard.utah.gov/#overview
  - Arizona Emergency Support Function (ESF)/Recovery Support Function (RSF) Operations Dashboard: https://www.arcgis.com/apps/MapSeries/index.html?appid=62e6bfa682a34e6aae9d9255ac865467
  - Departamento de Salud, Puerto Rico: https://covid19datos.salud.gov.pr/
  - Arkansas Department of Health: https://experience.arcgis.com/experience/c2ef4a4fcbe5458fbf2e48a21e4fece9
  - Maine Department of Health and Human Services: https://www.maine.gov/dhhs/mecdc/infectious-disease/epi/airborne/coronavirus/data.shtml
  - Pennsylvania Department of Health: https://www.health.pa.gov/topics/disease/coronavirus/Pages/Cases.aspx
  - City of Philadelphia: https://www.phila.gov/programs/coronavirus-disease-2019-covid-19/
  - Lancaster County: https://covid-19-lancastercountypa.hub.arcgis.com/
  - Chester County: https://chesco.maps.arcgis.com/apps/opsdashboard/index.html#/975082d579454c3ca7877db0a44e61ca
  - Louisiana Department of Health: http://ldh.la.gov/coronavirus/
  - Government of The District of Columbia: https://coronavirus.dc.gov/page/coronavirus-data 
  - North Dakota Department of Health: https://www.health.nd.gov/diseases-conditions/coronavirus/north-dakota-coronavirus-cases
  - Oklahoma State Department of Health: https://looker-dashboards.ok.gov/embed/dashboards/44
  - Guam Department of Public Health and Social Services: http://dphss.guam.gov/covid-19/ 
  - New Mexico Department of Health: https://cvprovider.nmhealth.org/public-dashboard.html
  - Kentucky Department of Public Health: https://kygeonet.maps.arcgis.com/apps/opsdashboard/index.html#/543ac64bc40445918cf8bc34dc40e334
  - Georgia Department of Public Health: https://dph.georgia.gov/covid-19-daily-status-report
  - State of Hawai'i Department of Health: https://health.hawaii.gov/coronavirusdisease2019/what-you-should-know/current-situation-in-hawaii/
  - Reno County Health Department: http://reno.maps.arcgis.com/apps/opsdashboard/index.html#/dfaef27aede1414b89abf393b2ccb994
  - Texas Department of State Health Services: https://dshs.texas.gov/coronavirus/
  - Texas: City of San Antonio: https://covid19.sanantonio.gov/Home
  - Texas: Brazioria County: https://www.brazoriacountytx.gov/departments/health-department/brazoria-county-coronavirus-map
  - Texas: Brazos County Health District: http://www.brazoshealth.org
  - Texas: Cameron County Public Health: https://www.cameroncounty.us/publichealth/index.php/coronavirus/
  - Texas: Collin County: https://www.collincountytx.gov/healthcare_services/Pages/news.aspx
  - Texas: Dallas County: https://www.dallascounty.org/departments/dchhs/2019-novel-coronavirus.php
  - Texas: Denton County: https://gis-covid19-dentoncounty.hub.arcgis.com/pages/covid-19cases
  - Texas: Ector County:  http://www.co.ector.tx.us/page/ector.CoronavirusCOVID19
  - Texas: City of El Paso: http://epstrong.org/results.php
  - Texas: Fayette County: https://www.co.fayette.tx.us/
  - Texas: Fort Bend County Health & Human Services: https://www.fbchealth.org/ncov/
  - Texas: Galveston County Health District: https://www.gchd.org/about-us/news-and-events/coronavirus-disease-2019-covid-19/galveston-county-confirmed-covid-19-cases
  - Texas: Harris County: https://publichealth.harriscountytx.gov/Resources/2019-Novel-Coronavirus
  - Texas: Hays County: https://hayscountytx.com/covid-19-information-for-hays-county-residents/
  - Texas: Hidalgo County Health and Human Services: https://www.hidalgocounty.us/2630/Coronavirus-Updates
  - Texas: Midland County: https://www.midlandtexas.gov/955/Coronavirus-COVID-19
  - Texas: Montgomery County: https://coronavirus-response-moco.hub.arcgis.com/
  - Texas: City of Corpus Christi: https://www.cctexas.com/coronavirus
  - Texas: Amarillo Public Health Department: https://covid-data-amarillo.hub.arcgis.com/
  - Texas: Tarrant County Public Health: https://www.tarrantcounty.com/en/public-health/disease-control---prevention/coronaviruas.html
  - Texas: City of Mount Pleasant: https://www.mpcity.net/632/COVID-19-UPDATES
  - Texas: City of San Angelo: https://www.cosatx.us/departments-services/health-services/coronavirus-covid-19#ad-image-0
  - Texas: San Angelo Standard-Times: https://www.gosanangelo.com/
  - Texas: Travis County: https://www.traviscountytx.gov/news/2020/1945-novel-coronavirus-covid-19-information
  - Texas: City of Laredo: https://www.cityoflaredo.com/coronavirus/
  - Texas: Williamson County & Cities Health District: http://www.wcchd.org/COVID-19/dashboard.php
  - California Department of Publich Health: https://www.cdph.ca.gov/covid19
  - California: Mariposa County: https://www.mariposacounty.org/1592/COVID-19-Information
  - California: Alameda County Public Health Department: https://covid-19.acgov.org/
  - California: Fresno County Public Health Department: https://www.co.fresno.ca.us/departments/public-health/covid-19
  - California: Humboldt County: https://humboldtgov.org/
  - California: Madera County: https://www.maderacounty.com/government/public-health/corona-virus-covid-19/covid-revised
  - California: Marin County Health & Human Services: https://coronavirus.marinhhs.org/
  - California: Mendocino County: https://www.mendocinocounty.org/community/novel-coronavirus/covid-19-case-data
  - California: Orange County Health Care Agency: https://occovid19.ochealthinfo.com/coronavirus-in-oc
  - California: Placer County: https://www.placer.ca.gov/coronavirus
  - California: Riverside County: https://www.rivcoph.org/coronavirus
  - California: Sacramento County: https://www.saccounty.net/COVID-19/
  - California: San Francisco Department of Public Helath: https://www.sfdph.org/dph/alerts/coronavirus.asp
  - California: San Benito County Health & Human Services: https://hhsa.cosb.us/publichealth/communicable-disease/coronavirus/
  - California: San Joaquin County Public Health Services: http://www.sjcphs.org/coronavirus.aspx
  - California: San Mateo County: https://www.smchealth.org/coronavirus
  - California: Santa Cruz County Health Services Agency: http://www.santacruzhealth.org/HSAHome/HSADivisions/PublicHealth/CommunicableDiseaseControl/CoronavirusHome.aspx
  - California: Shasta County: https://www.co.shasta.ca.us/covid-19/overview
  - California: Solano County: https://www.co.shasta.ca.us/covid-19/overview
  - California: Sonoma County: https://socoemergency.org/emergency/novel-coronavirus/coronavirus-cases/
  - California: Stanislaus County Health Services Agency: http://schsa.org/publichealth/pages/corona-virus/
  - California: Ventura County: https://www.venturacountyrecovers.org/
  - California: Yolo County: https://www.yolocounty.org/health-human-services/adults/communicable-disease-investigation-and-control/novel-coronavirus-2019/
  - California: Los Angeles County: http://publichealth.lacounty.gov/media/coronavirus/
  - California: San Diego County: https://www.sandiegocounty.gov/coronavirus.html
  - California: Santa Clara County: https://www.sccgov.org/sites/covid19/
  - California: Imperial County Public Health Department: http://www.icphd.org/health-information-and-resources/healthy-facts/covid-19/
  - California: San Bernardino County: https://sbcovid19.com/
  - Montana Department of Public Health and Human Services: https://dphhs.mt.gov/publichealth/cdepi/diseases/coronavirusmt
  - South Dakota Department of Health: https://doh.sd.gov/news/coronavirus.aspx
  - Wyoming Department of Health: https://health.wyo.gov/publichealth/infectious-disease-epidemiology-unit/disease/novel-coronavirus/
  - New Hampshire Department of Health and Human Services: https://www.nh.gov/covid19/dashboard/summary.htm
  - Idaho Government: https://coronavirus.idaho.gov/
  - Virgin Islands Department of Health: https://www.covid19usvi.com/
  - Vermont Department of Health: https://www.healthvermont.gov/response/coronavirus-covid-19/current-activity-vermont
  - Kansas: Reno County Health Department: https://experience.arcgis.com/experience/9a7d44773e4c4a48b3e09e4d8673961b/page/page_18/
  - Kansas: Kansas Department Of Health And Environment: https://www.coronavirus.kdheks.gov/160/COVID-19-in-Kansas
  - Kansas: Douglas County Coronavirus Response and Recovery Hub: https://coronavirus-response-dgco.hub.arcgis.com/
  - Kansas: Finney County COVID-19 Resource Hub: https://finney-county-coronavirus-response-finneycountygis.hub.arcgis.com/
  - Kansas: Riley County Corona Virus Response: https://coronavirus-response-rcitgis.hub.arcgis.com/
  - West Virginia Department of Health & Human Resources: https://dhhr.wv.gov/COVID-19/Pages/default.aspx

  
- Non-US data sources at the country/region (Admin0) or state/province (Admin1) level:
  - Albania:
    - National Agency for Information Society: https://coronavirus.al/statistika/
  - Australia:
    - Government Department of Health: https://www.health.gov.au/news/coronavirus-update-at-a-glance
    - COVID Live: https://www.covidlive.com.au/
  - Azerbaijan:
    - Azerbaijan Operational Headquarters under the Cabinet of Ministers: https://koronavirusinfo.az/az
  - Belgium:
    - Sciensano: https://datastudio.google.com/embed/reporting/c14a5cfc-cab7-4812-848c-0369173148ab/page/giyUB
  - Brazil: 
    - Ministry of Health: https://covid.saude.gov.br/
    - Federal University of Viçosa - Brazil: https://github.com/wcota/covid19br (Data described in [DOI: 10.1590/SciELOPreprints.362](https://doi.org/10.1590/SciELOPreprints.362))
  - Canada: 
    - Government of Alberta: https://www.alberta.ca/covid-19-alberta-data.aspx
    - Government of British Columbia Centre for Disease Control: https://experience.arcgis.com/experience/a6f23959a8b14bfa989e3cda29297ded
    - Government of Canada: https://www.canada.ca/en/public-health/services/diseases/coronavirus.html
    - Government of Manitoba: https://www.gov.mb.ca/covid19/updates/cases.html
    - Government of New Brunswick: https://experience.arcgis.com/experience/8eeb9a2052d641c996dba5de8f25a8aa
    - Government of Newfoundland and Labrador: https://covid-19-newfoundland-and-labrador-gnl.hub.arcgis.com/
    - Government of Northwest Territories: https://www.gov.nt.ca/covid-19/
    - Government of Nova Scotia: https://novascotia.ca/coronavirus/data/
    - Government of Ontario: https://covid-19.ontario.ca/data
      - City of Toronto: https://www.toronto.ca/home/covid-19/covid-19-latest-city-of-toronto-news/covid-19-status-of-cases-in-toronto/
      - Eastern Ontario Health Unit: https://eohu.ca/en/covid/covid-19-status-update-for-eohu-region
      - Grey Bruce Health Unit: https://www.publichealthgreybruce.on.ca/
      - Halton Region: https://www.halton.ca/For-Residents/Immunizations-Preventable-Disease/Diseases-Infections/New-Coronavirus
      - Ottawa Public Health: https://www.ottawapublichealth.ca/en/reports-research-and-statistics/daily-covid19-dashboard.aspx
      - Region of Peel: https://peelregion.ca/coronavirus/case-status/
      - Windsor-Essex County Health Unit: https://www.wechu.org/cv/local-updates
      - York Region: https://www.york.ca/wps/portal/yorkhome/health/yr/covid-19/covid19inyorkregion/!ut/p/z1/tZPNcpswFIWfJQuWWBcJjOhOpa6BxNhN4j82HowxKAXkYMXUb1-R0pm20zjtJLAASZx7dPRxQRFaoaiKTzyLJRdVXKj5OhpufDb2Pe8agqlJXWAwZQG2KYwcAy2fBfDCxQBF_1J_QRBdtl-gCEWHhO_Q2qIWdYhj6U6Md7qJnVSnceLoO8PZOhhi9XbfqpNKHmSO1ud6k4hKppXU4Czqr2pylFw-PS_kokzVPY0LmWuQiBPf6YbTjQyHV21FnWYKEwpeO6SiiOuJO8lU1FjmOq_2Aq1-mnajP0xVDX94fIyYCtym_CbR6t0SL1sOv2Ye31ET_EVgs4UxBdMnnQBjc-gZLgTgTSn4n-2Z9Yl6BlzjTnDh0ygsWSG2P7qIVVtC1fnrdJ_WaT14qtVyLuXh-EEDDZqmGWRCZEU6SESpwd9KcnFUDH5XorXqH_tF9rcYLU88bdC8EnWpktz9Z7t40O1gU5d5bAwzuJ_b8GVkm3R4M5nd3Bpv3OGVA_RsT3q1t6Ffe9yv_fvACXxwDdb-Y2REgGHfpR9JQMOwX_Zhv-zDftmH_fb94q1wDuV8XlJiFQ9nAnxWLqmkzf0-z8rNZESsyw92dfUd1P5kcA!!/dz/d5/L2dBISEvZ0FBIS9nQSEh/#.X8UQBqpKi3U
    - Government of Prince Edward Island: https://www.princeedwardisland.ca/en/information/health-and-wellness/pei-covid-19-case-data
    - Government of Quebec: https://www.quebec.ca/en/health/health-issues/a-z/2019-coronavirus/situation-coronavirus-in-quebec/
    - Government of Saskatchewan: https://dashboard.saskatchewan.ca/health-wellness
    - Government of Yukon: https://yukon.ca/en/case-counts-covid-19
    - Nunavut Department of Health: https://www.gov.nu.ca/health/information/covid-19-novel-coronavirus
  - Chile: 
    - Ministry of Health: https://www.minsal.cl/nuevo-coronavirus-2019-ncov/casos-confirmados-en-chile-covid-19/
    - Ministry of Communications: https://www.gob.cl/coronavirus/cifrasoficiales/
  - China:
    - National Health Commission of the People’s Republic of China (NHC): http://www.nhc.gov.cn/xcs/yqtb/list_gzbd.shtml
    - China CDC (CCDC): http://weekly.chinacdc.cn/news/TrackingtheEpidemic.htm
  - Colombia:
    - National Institute of Health: http://www.ins.gov.co/Noticias/Paginas/Coronavirus.aspx
  - Czech Republic (Czechia):
    - National Health Information System, Regional Hygiene Stations, Ministry of Health of the Czech Republic: https://onemocneni-aktualne.mzcr.cz/covid-19
  - Denmark:
    - Statens Serum Institute: https://experience.arcgis.com/experience/aa41b29149f24e20a4007a0c4e13db1d
  - El Salvador:
    - Government of El Salvador: https://covid19.gob.sv/
  - France:
    - French Ministry of Solidarity and Health and Public Health Dashboard: https://dashboard.covid19.data.gouv.fr/
    - French Ministry of Solidarity and Health and Public Health Data: https://www.data.gouv.fr/en/datasets/donnees-relatives-a-lepidemie-de-covid-19-en-france-vue-densemble/
    - OpenCOVID19: https://github.com/opencovid19-fr
  - Germany:
    - Berliner Morgenpost: https://interaktiv.morgenpost.de/corona-virus-karte-infektionen-deutschland-weltweit/
  - Hong Kong:
    - The Government of The Hong Kong Special Administrative Region: https://www.chp.gov.hk/en/features/102465.html
  - Iceland:
    - Directorate of Health and Department of Civil Protection and Emergency Management: https://www.covid.is/data
  - India:
    - Government of India: https://www.mygov.in/covid-19
  - Indonesia: 
    - National Board for Disaster Management: https://covid19.go.id/peta-sebaran
  - Ireland:
    - Government of Ireland: https://covid19ireland-geohive.hub.arcgis.com/
  - Israel:
    - Ministry of Health Website: https://govextra.gov.il/ministry-of-health/corona/corona-virus/
    - Ministry of Health Dashboard: https://datadashboard.health.gov.il/COVID-19/general
  - Italy:
    - Civil Protection Department: https://github.com/pcm-dpc/COVID-19/tree/master/
    - Ministry of Health: http://www.salute.gov.it/nuovocoronavirus
  - Jamaica: 
    - Ministry of Health & Wellness: https://www.moh.gov.jm
  - Japan: 
    - COVID19Japan: https://covid19japan.com/#all-prefectures
  - Jordan:
    - Ministry of Health: https://corona.moh.gov.jo/en
  - Kazakhstan: 
    - Kazinform: https://www.coronavirus2020.kz/
  - Kosovo:
    - National Institute of Health of Kosovo Dashboard: https://corona-ks.info/?lang=en
    - National Institute of Health of Kosovo JSON: https://raw.githubusercontent.com/bgeVam/Kosovo-Coronatracker-Data/master/data.json 
  - Lebanon  
    - Lebanese Ministry Of Information: https://corona.ministryinfo.gov.lb/
  - Lithuania: 
    - Government of Lithuania: https://experience.arcgis.com/experience/cab84dcfe0464c2a8050a78f817924ca
  - Luxembourg: 
    - Government of Luxembourg: https://data.public.lu/fr/datasets/covid-19-rapports-journaliers/#_
  - Macau:
    - Health Services of the Government of the Macau Special Administrative Region: https://www.ssm.gov.mo/portal/
  - Mexico:
    - Government of Mexico: https://datos.covid-19.conacyt.mx/#DOView
  - Netherlands:
    - National Institute for Health and Environment: https://experience.arcgis.com/experience/ea064047519040469acb8da05c0f100d
  - Pakistan:
    - Government of Pakistan: http://covid.gov.pk/stats/pakistan
  - Peru:
    - National Police of Peru (PNP) - Directorate of Intelligence (DIRIN): https://www.arcgis.com/apps/opsdashboard/index.html#/f90a7a87af2548699d6e7bb72f5547c2
    - Ministry of Health of Peru: https://covid19.minsa.gob.pe/sala_situacional.asp
  - Poland: 
    - Service of the Republic of Poland: https://www.gov.pl/web/koronawirus/wykaz-zarazen-koronawirusem-sars-cov-2
  - Romania:
    - Government of Romania: https://datelazi.ro/ 
  - Russia: 
    - Government of The Russian Federation: https://xn--80aesfpebagmfblc0a.xn--p1ai/information/
  - Saudi Arabia:
    - Saudi Arabia Ministry of Health: https://covid19.moh.gov.sa/  
  - Serbia:
    - Ministry of Health of the Republic of Serbia: https://covid19.rs/homepage-english/ 
  - Singapore:
    - Singapore Ministry of Health: https://www.moh.gov.sg/covid-19 
  - Slovakia: 
    - Ministry of Investment, Regional Development and Information: https://korona.gov.sk/
  - South Africa:
    - South Africa Department of Health: https://sacoronavirus.co.za/
  - Spain:
    - RTVE: https://www.rtve.es/noticias/20200514/mapa-del-coronavirus-espana/2004681.shtml
  - Sweden:
    - The Swedish Public Health Agency: https://experience.arcgis.com/experience/09f821667ce64bf7be6f9f87457ed9aa
  - Switzerland:
    - Federal Office Of Public Health: https://www.bag.admin.ch/bag/en/home/krankheiten/ausbrueche-epidemien-pandemien/aktuelle-ausbrueche-epidemien/novel-cov/situation-schweiz-und-international.html
    - Open Government Data Reported By The Swiss Cantons: https://github.com/openZH/covid_19
  - Taiwan:
    - CDC: https://sites.google.com/cdc.gov.tw/2019ncov/taiwan?authuser=0
  - Thailand: 
    - Ministry of Public Health, Department of Disease Control Dashboard: https://ddc.moph.go.th/viralpneumonia/eng/index.php
    - Ministry of Public Health, Department of Disease Control Situational Reports: https://covid19.ddc.moph.go.th/en
  - Turkey: 
    - Republic of Turkey Ministry of Health: https://covid19.saglik.gov.tr/EN-69532/general-coronavirus-table.html
  - Ukraine: 
    - Office of the National Security and Defense Council of Ukraine: https://covid19.rnbo.gov.ua/
  - United Arab Emirates:
    - The Supreme Council For National Security, National Emergency Crisis and Disasters Management Authority: https://covid19.ncema.gov.ae/en
  - United Kingdom
    - Government of the United Kingdom: https://coronavirus.data.gov.uk/#category=nations&map=rate
    - Scottish Government: https://www.gov.scot/publications/coronavirus-covid-19-trends-in-daily-data/
    


<b>Embed our dashboard into your webpage:</b>

```html
<style>.embed-container {position: relative; padding-bottom: 80%; height: 0; max-width: 100%;} .embed-container iframe, .embed-container object, .embed-container iframe{position: absolute; top: 0; left: 0; width: 100%; height: 100%;} small{position: absolute; z-index: 40; bottom: 0; margin-bottom: -15px;}</style><div class="embed-container"><iframe width="500" height="400" frameborder="0" scrolling="no" marginheight="0" marginwidth="0" title="COVID-19" src="https://www.arcgis.com/apps/opsdashboard/index.html#/bda7594740fd40299423467b48e9ecf6"></iframe></div>
```

<b>Acknowledgements:</b>
We are grateful to the following organizations for supporting our Center’s COVID-19 mapping and modeling efforts:
Financial Support: Johns Hopkins University, National Science Foundation (NSF), Bloomberg Philanthropies, Stavros Niarchos Foundation;
Resource support: AWS, Slack, Github; Technical support: Johns Hopkins Applied Physics Lab (APL), Esri Living Atlas team

<b>Additional Information about the Visual Dashboard:</b>
https://systems.jhu.edu/research/public-health/ncov/

<b>Contact Us: </b>

* Email: jhusystems@gmail.com
  
  

<b>Terms of Use:</b>

1. This data set is licensed under the Creative Commons Attribution 4.0 International (CC BY 4.0) by the Johns Hopkins University on behalf of its Center for Systems Science in Engineering.  Copyright Johns Hopkins University 2020. 

2. Attribute the data as the "COVID-19 Data Repository by the Center for Systems Science and Engineering (CSSE) at Johns Hopkins University" or "JHU CSSE COVID-19 Data" for short, and the url: https://github.com/CSSEGISandData/COVID-19.  

3. For publications that use the data, please cite the following publication: "Dong E, Du H, Gardner L. An interactive web-based dashboard to track COVID-19 in real time. Lancet Inf Dis. 20(5):533-534. doi: 10.1016/S1473-3099(20)30120-1"
